# Supplementary material for: Differential Analysis of Non-Volatile and Volatile Organic Compounds in Lonicerae japonicae Flos Across Four Geographical Origins of China Using HS-GC-IMS, HS-SPME-GC-MS, UPLC-Q-TOF-MS, and Multivariate Statistical Methods
Source: Molecules. 2025 Dec 19;31(1):4. doi: 10.3390/molecules31010004 (PMC12787219; doi:10.3390/molecules31010004)
Supplement: Supplementary file 1 [file molecules-31-00004-s001.zip]

Archive with 1 entries (1 files):
- molecules-4010279-supplementary.pdf
